# Supplementary material for: Influence of Wild and Cultivated Environments on the Antioxidant and Medicinal Components of Rhodiola sachalinensis A. Boriss
Source: Plants (Basel). 2024 Dec 19;13(24):3544. doi: 10.3390/plants13243544 (PMC11680074; doi:10.3390/plants13243544)
Supplement: Supplementary file 1 [file plants-13-03544-s001.zip]

Archive with 1 entries (1 files):
- plants-3361888-supplementary.pdf
